# Supplementary material for: The Impact of Radiation Dose to Heart Substructures on Major Coronary Events and Patient Survival after Chemoradiation Therapy for Esophageal Cancer
Source: Cancers (Basel). 2022 Mar 3;14(5):1304. doi: 10.3390/cancers14051304 (PMC8909404; doi:10.3390/cancers14051304)
Supplement: Supplementary file 1 [file cancers-14-01304-s001.zip]

Archive with 1 entries (1 files):
- cancers-1552530-supplementary.pdf
